# Supplementary material for: Metagenome-mining indicates an association between bacteriocin presence and strain diversity in the infant gut
Source: BMC Genomics. 2023 May 31;24:295. doi: 10.1186/s12864-023-09388-0 (PMC10230729; doi:10.1186/s12864-023-09388-0)
Supplement: Supplementary file 8 — Additional file 8: Metagenome accession numbers. [file 12864_2023_9388_MOESM8_ESM.txt]

run_accession
DRR042265
DRR042273
DRR042280
DRR042289
DRR042293
DRR042297
DRR042301
DRR042302
DRR042304
DRR042313
DRR042317
DRR042321
DRR042329
DRR042333
DRR042349
DRR042353
DRR042357
DRR042361
DRR042365
DRR042391
DRR042395
DRR042399
DRR042402
DRR042410
DRR042418
DRR042419
DRR042420
DRR042425
DRR042429
DRR042430
DRR042433
DRR042434
DRR042436
DRR042440
DRR042442
DRR042444
DRR042446
DRR042448
DRR042450
DRR042453
DRR042456
DRR042459
DRR042460
DRR042463
DRR042466
DRR042469
DRR042472
DRR042477
DRR042478
DRR042480
DRR042482
DRR042486
DRR042488
DRR042492
DRR042495
DRR042496
DRR042498
DRR042502
DRR042505
DRR042507
DRR042508
DRR042511
DRR042514
DRR042517
DRR042518
DRR042521
DRR042522
DRR042524
DRR042526
DRR042528
DRR042531
DRR042532
DRR042535
DRR042540
DRR042542
DRR042550
DRR042563
DRR042568
DRR042578
DRR042579
DRR042592
DRR042595
DRR042597
DRR042605
DRR042608
DRR042609
DRR042618
DRR042620
DRR042621
DRR042623
DRR042636
DRR042637
DRR042640
DRR042642
DRR042645
DRR042649
DRR042650
DRR042651
DRR042654
DRR042659
DRR042660
DRR042661
DRR042662
DRR042663
DRR127488
DRR127524
DRR127532
DRR127535
DRR127537
DRR127546
DRR127552
DRR127583
DRR127588
DRR127596
DRR127597
ERR011087
ERR011091
ERR011094
ERR011095
ERR011097
ERR011104
ERR011105
ERR011107
ERR011110
ERR011112
ERR011115
ERR011119
ERR011124
ERR011127
ERR011129
ERR011132
ERR011134
ERR011136
ERR011138
ERR011140
ERR011142
ERR011144
ERR011146
ERR011148
ERR011150
ERR011152
ERR011154
ERR011156
ERR011158
ERR011160
ERR011162
ERR011164
ERR011166
ERR011167
ERR011168
ERR011170
ERR011172
ERR011174
ERR011176
ERR011178
ERR011180
ERR011183
ERR011186
ERR011188
ERR011190
ERR011192
ERR011193
ERR011194
ERR011196
ERR011198
ERR011200
ERR011202
ERR011204
ERR011206
ERR011208
ERR011210
ERR011212
ERR011214
ERR011216
ERR011218
ERR011220
ERR011222
ERR011224
ERR011226
ERR011228
ERR011230
ERR011232
ERR011234
ERR011237
ERR011239
ERR011241
ERR011243
ERR011245
ERR011247
ERR011249
ERR011251
ERR011253
ERR011255
ERR011257
ERR011258
ERR011259
ERR011261
ERR011263
ERR011265
ERR011267
ERR011269
ERR011271
ERR011273
ERR011275
ERR011277
ERR011279
ERR011281
ERR011283
ERR011285
ERR011287
ERR011289
ERR011291
ERR011293
ERR011294
ERR011295
ERR011297
ERR011299
ERR011301
ERR011303
ERR011305
ERR011307
ERR011309
ERR011311
ERR011315
ERR011317
ERR011319
ERR011321
ERR011323
ERR011325
ERR011327
ERR011329
ERR011331
ERR011333
ERR011335
ERR011337
ERR011339
ERR011341
ERR011343
ERR011345
ERR011347
ERR011349
ERR1809123
ERR1809125
ERR1809130
ERR1809135
ERR2017411
ERR2017412
ERR2017413
ERR2017414
ERR2017415
ERR2017416
ERR2017417
ERR2017418
ERR2017419
ERR2017420
ERR2017421
ERR2017422
ERR2017424
ERR2017426
ERR2017427
ERR2017428
ERR2017429
ERR2017430
ERR2017431
ERR2017432
ERR2017433
ERR2017434
ERR2017435
ERR2017436
ERR2017437
ERR2017438
ERR2017440
ERR2017441
ERR2017442
ERR2017443
ERR2017444
ERR2017445
ERR2017446
ERR2017447
ERR2017450
ERR2017453
ERR2017455
ERR2017456
ERR2017457
ERR2017458
ERR2017460
ERR2017461
ERR2017462
ERR2017463
ERR2017464
ERR2017466
ERR2017467
ERR2017468
ERR2017469
ERR2017470
ERR2017472
ERR2017473
ERR2017474
ERR2017475
ERR2017476
ERR2017477
ERR2017478
ERR2017479
ERR2017481
ERR2017482
ERR2017483
ERR2017484
ERR2017485
ERR2017486
ERR2017487
ERR2017489
ERR2017490
ERR2017491
ERR2017495
ERR2017499
ERR2017500
ERR2017503
ERR2017504
ERR2017506
ERR2017507
ERR2017508
ERR2017510
ERR2017512
ERR2017513
ERR2017515
ERR2017516
ERR2017517
ERR2017518
ERR2017519
ERR2017520
ERR2017521
ERR2017522
ERR2017523
ERR2017524
ERR2017528
ERR2017529
ERR2017531
ERR2017533
ERR2017534
ERR2017536
ERR2017540
ERR2017541
ERR2017543
ERR2017544
ERR2017546
ERR2017547
ERR2017549
ERR2017550
ERR2017551
ERR2017552
ERR2017553
ERR2017554
ERR2017555
ERR2017556
ERR2017559
ERR2017561
ERR2017562
ERR2017564
ERR2017565
ERR2017566
ERR2017568
ERR2017569
ERR2017570
ERR2017571
ERR2017572
ERR2017574
ERR2017575
ERR2017577
ERR2017584
ERR2017586
ERR2017588
ERR2017589
ERR2017591
ERR2017592
ERR2017593
ERR2017594
ERR2017596
ERR2017597
ERR209056
ERR209059
ERR209061
ERR209064
ERR209066
ERR209069
ERR209073
ERR209075
ERR209077
ERR209079
ERR209080
ERR209083
ERR209088
ERR209092
ERR209095
ERR209097
ERR209099
ERR209102
ERR209104
ERR209106
ERR209109
ERR209111
ERR209113
ERR209114
ERR209116
ERR209117
ERR209118
ERR209119
ERR209121
ERR209122
ERR209125
ERR209128
ERR209129
ERR209130
ERR209131
ERR209133
ERR209135
ERR209137
ERR209139
ERR209140
ERR209142
ERR209144
ERR209147
ERR209149
ERR209150
ERR209153
ERR209155
ERR209157
ERR209158
ERR209161
ERR209163
ERR209165
ERR209167
ERR209169
ERR209171
ERR209172
ERR209174
ERR209177
ERR209178
ERR209179
ERR209181
ERR209183
ERR209184
ERR209186
ERR209189
ERR209191
ERR209192
ERR209193
ERR209194
ERR209195
ERR209196
ERR209197
ERR209199
ERR209201
ERR209203
ERR209205
ERR209208
ERR209210
ERR209211
ERR209213
ERR209214
ERR209216
ERR209218
ERR209220
ERR209222
ERR209224
ERR209225
ERR209226
ERR209227
ERR209230
ERR209232
ERR209234
ERR209238
ERR209239
ERR209244
ERR209245
ERR209248
ERR209252
ERR209254
ERR209256
ERR209258
ERR209267
ERR209269
ERR209270
ERR209275
ERR209278
ERR209281
ERR209282
ERR209287
ERR209288
ERR209293
ERR209300
ERR209302
ERR209304
ERR209309
ERR209311
ERR209314
ERR209315
ERR209319
ERR209321
ERR209323
ERR209331
ERR209333
ERR209335
ERR209344
ERR209349
ERR209351
ERR209358
ERR209362
ERR209367
ERR209369
ERR209370
ERR209373
ERR209375
ERR209377
ERR209380
ERR209383
ERR209387
ERR209388
ERR209391
ERR209396
ERR209402
ERR209405
ERR209409
ERR209414
ERR209417
ERR209422
ERR209425
ERR209428
ERR209434
ERR209438
ERR209442
ERR209445
ERR209449
ERR209451
ERR209453
ERR209454
ERR209455
ERR209456
ERR209457
ERR209459
ERR209460
ERR209463
ERR209466
ERR209469
ERR209470
ERR209471
ERR209472
ERR209473
ERR209474
ERR209475
ERR209476
ERR209477
ERR209478
ERR209479
ERR209481
ERR209482
ERR209483
ERR209488
ERR209491
ERR209493
ERR209496
ERR209498
ERR209501
ERR209505
ERR209507
ERR209508
ERR209509
ERR209513
ERR209514
ERR209515
ERR209516
ERR209517
ERR209518
ERR209519
ERR209521
ERR209525
ERR209527
ERR209528
ERR209641
ERR209642
ERR209643
ERR209644
ERR209645
ERR209649
ERR209653
ERR209654
ERR209659
ERR209662
ERR209664
ERR209666
ERR209668
ERR209670
ERR209672
ERR209673
ERR209682
ERR209687
ERR209689
ERR209694
ERR209702
ERR209704
ERR209712
ERR209714
ERR209718
ERR209719
ERR209721
ERR209722
ERR209724
ERR209725
ERR209726
ERR209727
ERR209734
ERR209735
ERR209738
ERR209751
ERR209753
ERR209779
ERR209785
ERR209787
ERR209798
ERR209809
ERR209811
ERR209813
ERR209814
ERR209819
ERR209821
ERR209823
ERR209825
ERR209831
ERR209832
ERR209833
ERR209841
ERR209843
ERR209844
ERR209846
ERR209851
ERR209854
ERR209891
ERR209896
ERR209897
ERR209899
ERR209902
ERR209904
ERR209905
ERR209910
ERR209913
ERR209914
ERR209923
ERR209930
ERR209935
ERR209936
ERR209938
ERR209939
ERR209940
ERR209942
ERR209947
ERR209948
ERR209959
ERR209965
ERR209967
ERR209968
ERR209971
ERR209972
ERR209978
ERR209979
ERR209985
ERR209986
ERR209989
ERR209990
ERR209992
ERR209993
ERR209994
ERR209996
ERR209997
ERR209999
ERR210001
ERR210002
ERR210003
ERR210004
ERR210005
ERR210007
ERR210010
ERR210011
ERR210014
ERR210019
ERR210020
ERR210025
ERR210027
ERR210029
ERR210030
ERR210031
ERR210034
ERR210035
ERR210036
ERR210039
ERR210043
ERR210044
ERR210051
ERR210055
ERR210057
ERR210058
ERR210059
ERR210060
ERR210061
ERR210062
ERR210068
ERR210069
ERR210070
ERR210074
ERR210077
ERR210079
ERR210082
ERR210084
ERR210085
ERR210086
ERR210087
ERR210090
ERR210091
ERR210092
ERR210093
ERR210097
ERR210098
ERR210102
ERR210106
ERR210108
ERR210114
ERR210120
ERR210126
ERR210132
ERR210138
ERR210144
ERR210148
ERR210153
ERR210154
ERR210157
ERR210162
ERR210167
ERR210172
ERR210173
ERR210179
ERR210184
ERR210192
ERR210197
ERR210202
ERR210208
ERR210211
ERR210215
ERR210220
ERR210223
ERR210229
ERR210233
ERR210236
ERR210240
ERR210241
ERR210246
ERR210250
ERR210255
ERR210259
ERR210263
ERR210267
ERR210271
ERR210275
ERR210279
ERR210283
ERR210287
ERR210291
ERR210295
ERR210303
ERR210304
ERR210305
ERR210306
ERR210307
ERR210308
ERR210309
ERR210310
ERR210312
ERR210321
ERR210322
ERR210323
ERR210324
ERR210325
ERR210326
ERR210327
ERR210328
ERR210329
ERR210330
ERR210331
ERR210332
ERR210333
ERR210335
ERR210336
ERR210341
ERR210344
ERR210348
ERR210352
ERR210354
ERR210358
ERR210359
ERR210360
ERR210361
ERR210362
ERR210366
ERR210367
ERR210368
ERR210369
ERR210370
ERR210379
ERR210380
ERR210492
ERR210495
ERR210496
ERR210500
ERR210502
ERR210505
ERR210506
ERR210509
ERR210511
ERR210514
ERR210515
ERR210516
ERR210517
ERR210518
ERR210519
ERR210520
ERR210521
ERR210522
ERR210525
ERR210526
ERR210539
ERR210541
ERR210546
ERR210556
ERR210566
ERR210570
ERR210573
ERR210574
ERR210575
ERR210578
ERR210588
ERR210589
ERR210590
ERR210594
ERR210602
ERR210603
ERR210604
ERR210605
ERR210630
ERR210636
ERR210638
ERR210639
ERR210649
ERR210661
ERR210662
ERR210664
ERR210666
ERR210676
ERR210684
ERR210685
ERR210695
ERR210697
ERR210698
ERR210704
ERR210755
ERR210757
ERR2619707
ERR2619708
ERR2619709
ERR2619710
ERR2619711
ERR2619712
ERR2619713
ERR2619714
ERR2619715
ERR2619716
ERR2619717
ERR2619718
ERR2619719
ERR2619720
ERR2619721
ERR2619722
ERR2619723
ERR2619724
ERR2619725
ERR2619726
ERR2619727
ERR2619728
ERR2619730
ERR2619732
ERR2619733
ERR2619734
ERR2619735
ERR2619736
ERR2619737
ERR2619738
ERR2619739
ERR2619741
ERR2619742
ERR2619743
ERR2619744
ERR2619745
ERR2619746
ERR2619747
ERR2619748
ERR2619750
ERR2619751
ERR2619752
ERR2619753
ERR2619754
ERR2619755
ERR2619756
ERR2619757
ERR2619758
ERR2619759
ERR2619760
ERR2619761
ERR2619762
ERR2619763
ERR3053339
ERR3053340
ERR3053346
ERR3053347
ERR3053352
ERR3053404
ERR3053405
ERR3053407
ERR3053416
ERR3053417
ERR3053418
ERR3053419
ERR3053458
ERR3053459
ERR3053466
ERR3053468
ERR3053469
ERR3053470
ERR3053471
ERR3053472
ERR3053473
ERR3277217
ERR3277220
ERR3277223
ERR3277225
ERR3277251
ERR3277252
ERR3277253
ERR3277254
ERR3277261
ERR3277263
ERR3277273
ERR3277277
ERR3277278
ERR3277280
ERR3277281
ERR3277282
ERR3277286
ERR3277294
ERR3277299
ERR3277300
ERR3277301
ERR3277302
ERR3277303
ERR3277304
ERR3277305
ERR3277311
ERR3277314
ERR3277315
ERR3277316
ERR3277323
ERR3277325
ERR3277327
ERR3277328
ERR3277330
ERR3277332
ERR3277336
ERR3277337
ERR3277338
ERR3277339
ERR3277340
ERR3277341
ERR3277345
ERR3277346
ERR3277347
ERR3277348
ERR3277350
ERR3277352
ERR3277353
ERR3277354
ERR3277356
ERR3277358
ERR3277360
ERR3277362
ERR3277363
ERR3277364
ERR3277367
ERR3277368
ERR3277369
ERR3277371
ERR414358
ERR414359
ERR414360
ERR414362
ERR414363
ERR414365
ERR414368
ERR414370
ERR414371
ERR414373
ERR414374
ERR414375
ERR414376
ERR414377
ERR414380
ERR414385
ERR414387
ERR414390
ERR414391
ERR414392
ERR414393
ERR414394
ERR414397
ERR414398
ERR414399
ERR414408
ERR414410
ERR414411
ERR414413
ERR414414
ERR414416
ERR414417
ERR414422
ERR414424
ERR414425
ERR414427
ERR414428
ERR414429
ERR414430
ERR414432
ERR414434
ERR414436
ERR414438
ERR414440
ERR414448
ERR414449
ERR414450
ERR414451
ERR414490
ERR414491
ERR414493
ERR414495
ERR414496
ERR414497
ERR414502
ERR414503
ERR414504
ERR414507
ERR414510
ERR414641
ERR414660
ERR414690
ERR414691
ERR414694
ERR414698
ERR414699
ERR414705
ERR414708
ERR414709
ERR414710
ERR414729
ERR414730
ERR414731
ERR414732
ERR414774
ERR414777
ERR414778
ERR414791
ERR504977
ERR504989
ERR525688
ERR525689
ERR525690
ERR525691
ERR525692
ERR525693
ERR525694
ERR525695
ERR525696
ERR525699
ERR525700
ERR525701
ERR525702
ERR525703
ERR525704
ERR525705
ERR525708
ERR525709
ERR525711
ERR525712
ERR525713
ERR525715
ERR525716
ERR525717
ERR525718
ERR525720
ERR525721
ERR525722
ERR525723
ERR525724
ERR525725
ERR525726
ERR525727
ERR525728
ERR525729
ERR525730
ERR525731
ERR525732
ERR525733
ERR525734
ERR525736
ERR525737
ERR525738
ERR525739
ERR525740
ERR525741
ERR525742
ERR525743
ERR525744
ERR525745
ERR525746
ERR525748
ERR525749
ERR525751
ERR525752
ERR525753
ERR525754
ERR525755
ERR525756
ERR525759
ERR525760
ERR525761
ERR525763
ERR525764
ERR525765
ERR525766
ERR525767
ERR525768
ERR525770
ERR525771
ERR525772
ERR525773
ERR525774
ERR525776
ERR525777
ERR525779
ERR525780
ERR525781
ERR525782
ERR525784
ERR525785
ERR525788
ERR525789
ERR525790
ERR525791
ERR525792
ERR525793
ERR525795
ERR525796
ERR525797
ERR525798
ERR525799
ERR525800
ERR525801
ERR525802
ERR525804
ERR525805
ERR525806
ERR525808
ERR525810
ERR525812
ERR525814
ERR525815
ERR525817
ERR525820
ERR525822
ERR525824
ERR525825
ERR525826
ERR525827
ERR525828
ERR525829
ERR525834
ERR525835
ERR525837
ERR525839
ERR525840
ERR525841
ERR525843
ERR525844
ERR525845
ERR525847
ERR525848
ERR525849
ERR525851
ERR525852
ERR525853
ERR525856
ERR525857
ERR525859
ERR525861
ERR525862
ERR525863
ERR525864
ERR525865
ERR525866
ERR525868
ERR525869
ERR525872
ERR525874
ERR525876
ERR525877
ERR525878
ERR525879
ERR525880
ERR525882
ERR525883
ERR525884
ERR525886
ERR525887
ERR525888
ERR525889
ERR525890
ERR525891
ERR525892
ERR525894
ERR525896
ERR525897
ERR525898
ERR525899
ERR525901
ERR525903
ERR525904
ERR525905
ERR525906
ERR525907
ERR525908
ERR525910
ERR525911
ERR525912
ERR525913
ERR525914
ERR525916
ERR525917
ERR525918
ERR525919
ERR525920
ERR525921
ERR525926
ERR525928
ERR525930
ERR525931
ERR525932
ERR525935
ERR525936
ERR525937
ERR525940
ERR525942
ERR525944
ERR525945
ERR525946
ERR525947
ERR525948
ERR525950
ERR525951
ERR525952
ERR525953
ERR525954
ERR525955
ERR525956
ERR525957
ERR525958
ERR525959
ERR525960
ERR525961
ERR525963
ERR525964
ERR525965
ERR525966
ERR525968
ERR525969
ERR525970
ERR525971
ERR525973
ERR525976
ERR525979
ERR525980
ERR525982
ERR525983
ERR525984
ERR525985
ERR525987
ERR525988
ERR525989
ERR525991
ERR525992
ERR525993
ERR525994
ERR525996
ERR525997
ERR525998
ERR526000
ERR526001
ERR526002
ERR526003
ERR526004
ERR526005
ERR526007
ERR526008
ERR526009
ERR526010
ERR526011
ERR526012
ERR526013
ERR526015
ERR526017
ERR526019
ERR526020
ERR526021
ERR526022
ERR526023
ERR526024
ERR526025
ERR526026
ERR526028
ERR526029
ERR526030
ERR526031
ERR526032
ERR526033
ERR526034
ERR526035
ERR526036
ERR526037
ERR526039
ERR526040
ERR526041
ERR526043
ERR526044
ERR526046
ERR526047
ERR526048
ERR526050
ERR526052
ERR526053
ERR526055
ERR526056
ERR526057
ERR526060
ERR526061
ERR526063
ERR526064
ERR526065
ERR526068
ERR526069
ERR526071
ERR526072
ERR526073
ERR526075
ERR526076
ERR526078
ERR526079
ERR526080
ERR526081
ERR526082
ERR526083
ERR526085
ERR526086
ERR688359
ERR688360
ERR688363
ERR688376
ERR688381
ERR688382
ERR688383
ERR688388
ERR688392
ERR688397
ERR688404
ERR688405
ERR688407
ERR688409
ERR688410
ERR688414
ERR688415
ERR688417
ERR688418
ERR688447
ERR688449
ERR688451
ERR688453
ERR688463
ERR688472
ERR688475
ERR688477
ERR688499
ERR688506
ERR688510
ERR688511
ERR688514
ERR688516
ERR688518
ERR688520
ERR688523
ERR688528
ERR688530
ERR688532
ERR688535
ERR688537
ERR688539
ERR688543
ERR688544
ERR688551
ERR688552
ERR688554
ERR688556
ERR688557
ERR688561
ERR688563
ERR688564
ERR688565
ERR688566
ERR688590
ERR688591
ERR688593
ERR688595
ERR688598
ERR688599
ERR688600
ERR688603
ERR688605
ERR688606
ERR688607
ERR688608
ERR688610
ERR688612
ERR688614
ERR688616
ERR688617
ERR688619
ERR688624
ERR688646
ERR688648
ERR710426
ERR710427
ERR710428
ERR710429
ERR710430
ERR710432
ERR911954
ERR911956
ERR911958
ERR911960
ERR911961
ERR911962
ERR911963
ERR911964
ERR911965
ERR911966
ERR911967
ERR911969
ERR911970
ERR911973
ERR911974
ERR911976
ERR911977
ERR911978
ERR911979
ERR911980
ERR911981
ERR911982
ERR911983
ERR911984
ERR911985
ERR911986
ERR911987
ERR911988
ERR911989
ERR911993
ERR911994
ERR911996
ERR911997
ERR911998
ERR911999
ERR912001
ERR912002
ERR912004
ERR912005
ERR912007
ERR912008
ERR912010
ERR912011
ERR912012
ERR912013
ERR912014
ERR912015
ERR912018
ERR912019
ERR912020
ERR912021
ERR912022
ERR912023
ERR912024
ERR912026
ERR912027
ERR912028
ERR912029
ERR912031
ERR912032
ERR912033
ERR912034
ERR912035
ERR912036
ERR912037
ERR912038
ERR912039
ERR912040
ERR912041
ERR912043
ERR912044
ERR912045
ERR912047
ERR912050
ERR912051
ERR912052
ERR912053
ERR912054
ERR912055
ERR912056
ERR912057
ERR912058
ERR912059
ERR912060
ERR912063
ERR912064
ERR912066
ERR912068
ERR912069
ERR912070
ERR912072
ERR912073
ERR912074
ERR912075
ERR912076
ERR912077
ERR912078
ERR912079
ERR912080
ERR912081
ERR912082
ERR912084
ERR912085
ERR912087
ERR912088
ERR912089
ERR912092
ERR912094
ERR912095
ERR912098
ERR912099
ERR912100
ERR912101
ERR912102
ERR912105
ERR912106
ERR912108
ERR912109
ERR912111
ERR912113
ERR912114
ERR912115
ERR912116
ERR912117
ERR912119
ERR912120
ERR912121
ERR912122
ERR912123
ERR912125
ERR912126
ERR912128
ERR912129
ERR912130
ERR912131
ERR912133
ERR912135
ERR912136
ERR912137
ERR912138
ERR912139
ERR912140
ERR912143
ERR912146
ERR912147
ERR912149
ERR912150
ERR912151
ERR912152
ERR912153
ERR912155
ERR912156
ERR912157
ERR912159
ERR912161
ERR912162
ERR912164
ERR912167
ERR912169
ERR912173
ERR912174
ERR912175
ERR912176
ERR912177
ERR912178
ERR912179
ERR912181
ERR912183
ERR912184
ERR912185
ERR912188
ERR912191
ERR912192
ERR912193
ERR912194
ERR912199
ERR912201
ERR912202
SRR1761664
SRR1761665
SRR1761666
SRR1761667
SRR1761668
SRR1761669
SRR1761670
SRR1761672
SRR1761673
SRR1761675
SRR1761676
SRR1761677
SRR1761678
SRR1761679
SRR1761680
SRR1761681
SRR1761682
SRR1761683
SRR1761684
SRR1761685
SRR1761686
SRR1761687
SRR1761688
SRR1761689
SRR1761691
SRR1761693
SRR1761694
SRR1761695
SRR1761696
SRR1761697
SRR1761698
SRR1761699
SRR1761700
SRR1761701
SRR1761702
SRR1761703
SRR1761704
SRR1761705
SRR1761706
SRR1761707
SRR1761708
SRR1761709
SRR1761710
SRR1761711
SRR1761712
SRR1761713
SRR1761714
SRR1761715
SRR1761716
SRR1761717
SRR1761718
SRR1761719
SRR1761720
SRR1761721
SRR1761727
SRR1761732
SRR1761734
SRR1761735
SRR1761736
SRR1761737
SRR1761738
SRR1761739
SRR1761740
SRR1761741
SRR1761742
SRR1761743
SRR1761744
SRR1761745
SRR1761746
SRR1761747
SRR1761748
SRR1761749
SRR1761750
SRR1761751
SRR1761752
SRR1761753
SRR1761754
SRR1761755
SRR1761756
SRR1761757
SRR1761758
SRR1761759
SRR1761760
SRR1761761
SRR1761762
SRR1761763
SRR1761764
SRR1761765
SRR1761766
SRR1761767
SRR1761768
SRR1761769
SRR1761770
SRR1761771
SRR1761772
SRR1761773
SRR1761774
SRR1761775
SRR1761776
SRR1761777
SRR1761778
SRR1761779
SRR1766383
SRR1768458
SRR1777715
SRR1779102
SRR1779121
SRR1779125
SRR1779130
SRR1779132
SRR1779134
SRR1779137
SRR1779140
SRR1779143
SRR1785909
SRR1793408
SRR1793410
SRR1802723
SRR1818227
SRR1927149
SRR1929408
SRR1929484
SRR1929563
SRR1929574
SRR1930122
SRR1930123
SRR1930128
SRR1930132
SRR1930133
SRR1930136
SRR1930138
SRR1930140
SRR1930144
SRR1930145
SRR1930149
SRR1930176
SRR1930177
SRR1930179
SRR1930187
SRR1930244
SRR1930247
SRR1930248
SRR1930250
SRR1930251
SRR1930253
SRR1930255
SRR1930777
SRR1931170
SRR1931173
SRR1931177
SRR1931178
SRR2131211
SRR2131212
SRR2912775
SRR2912776
SRR2912777
SRR2912778
SRR2912779
SRR2912780
SRR2912781
SRR2912782
SRR2912783
SRR2912784
SRR2912785
SRR2912786
SRR2912787
SRR2912788
SRR2912789
SRR2912790
SRR2912791
SRR2912792
SRR2912794
SRR2912795
SRR2912796
SRR2912798
SRR2912799
SRR2912800
SRR2912801
SRR2912802
SRR2912804
SRR2912806
SRR2912807
SRR2912808
SRR2912809
SRR2912810
SRR3212985
SRR3212986
SRR3212988
SRR3212989
SRR3212991
SRR3212992
SRR3212993
SRR3212995
SRR3213019
SRR3213020
SRR3313039
SRR3313052
SRR341616
SRR341618
SRR341619
SRR341620
SRR341621
SRR341622
SRR341623
SRR341624
SRR341625
SRR341626
SRR341627
SRR341628
SRR341629
SRR341630
SRR341631
SRR341632
SRR341633
SRR341634
SRR341635
SRR341636
SRR341637
SRR341638
SRR341640
SRR341641
SRR341642
SRR341644
SRR341646
SRR341647
SRR341648
SRR341649
SRR341650
SRR341652
SRR341653
SRR3466404
SRR3506420
SRR3546776
SRR3546779
SRR3546780
SRR3546782
SRR3710604
SRR3724036
SRR3724037
SRR4052021
SRR4052022
SRR4052033
SRR4052038
SRR4052039
SRR4052040
SRR4052041
SRR4052042
SRR5365886
SRR5365887
SRR5365888
SRR5377206
SRR5377207
SRR5377208
SRR5377209
SRR5377210
SRR5377211
SRR5377212
SRR5763445
SRR5763446
SRR5763453
SRR5763455
SRR5763456
SRR5763457
SRR5763458
SRR5763459
SRR5763463
SRR5763466
SRR5763467
SRR5763468
SRR5763469
SRR5763470
SRR5763471
SRR5763472
SRR5763473
SRR5763474
SRR5763475
SRR5763476
SRR5763479
SRR5763480
SRR5763481
SRR5763482
SRR5763483
SRR5763484
SRR5883625
SRR5883626
SRR5883627
SRR5883628
SRR5883630
SRR5898908
SRR5898909
SRR5898910
SRR5898911
SRR5898912
SRR5898913
SRR5898914
SRR5898915
SRR5898916
SRR5898917
SRR5898918
SRR5898919
SRR5898920
SRR5898921
SRR5898922
SRR5898923
SRR5898924
SRR5898925
SRR5898926
SRR5898927
SRR5898928
SRR5898929
SRR5898930
SRR5898931
SRR5898932
SRR5898933
SRR5898934
SRR5898935
SRR5898936
SRR5898937
SRR5898938
SRR5898939
SRR5898940
SRR5898941
SRR5898943
SRR5898944
SRR5898947
SRR5898949
SRR5898951
SRR5898952
SRR5898953
SRR5898954
SRR5898955
SRR5898956
SRR5898957
SRR5898958
SRR5898959
SRR5898960
SRR5898961
SRR5898963
SRR5898964
SRR5898965
SRR5898966
SRR5898967
SRR5898968
SRR5898969
SRR5898970
SRR5898971
SRR5898972
SRR5898973
SRR5898974
SRR5898975
SRR5898976
SRR5898977
SRR5898978
SRR5898980
SRR5898981
SRR5898982
SRR5898983
SRR5898984
SRR5898986
SRR5898987
SRR5898988
SRR5898989
SRR5898990
SRR5898991
SRR5898992
SRR5898993
SRR5898994
SRR5898995
SRR5898996
SRR5898997
SRR5898998
SRR5898999
SRR5899000
SRR5899001
SRR5899002
SRR5899003
SRR5899004
SRR5899005
SRR5899006
SRR5899007
SRR5899008
SRR5899010
SRR5899011
SRR5899012
SRR5899013
SRR5899014
SRR5899015
SRR5899016
SRR5899017
SRR5903322
SRR5903331
SRR5903335
SRR5903340
SRR5903343
SRR5903344
SRR5903348
SRR5903352
SRR5903354
SRR5903360
SRR5903361
SRR5903362
SRR5903371
SRR6066092
SRR6066093
SRR6066094
SRR6066096
SRR6066097
SRR6066098
SRR6066099
SRR6066100
SRR6066148
SRR6066149
SRR6066150
SRR6066152
SRR6066153
SRR6066154
SRR6066157
SRR6066168
SRR6066169
SRR6066170
SRR6066173
SRR6066176
SRR6257372
SRR6257378
SRR6257379
SRR6257386
SRR6257389
SRR6257391
SRR6257423
SRR6257433
SRR6257434
SRR6257440
SRR6257446
SRR6257449
SRR6257452
SRR6257458
SRR6257460
SRR6257464
SRR6257467
SRR6257470
SRR6257472
SRR6257482
SRR6257491
SRR6257503
SRR6257507
SRR6257509
SRR6257512
SRR6466626
SRR6466627
SRR6474209
SRR6474210
SRR6474211
SRR6474215
SRR6474216
SRR6474218
SRR6474219
SRR6474220
SRR6474221
SRR6474222
SRR6474223
SRR6474224
SRR6474225
SRR6474226
SRR6474227
SRR6474229
SRR6474230
SRR6474232
SRR6474233
SRR6474234
SRR6474235
SRR6474237
SRR6474238
SRR6474239
SRR6474240
SRR6474241
SRR6474242
SRR6474243
SRR6474244
SRR6474245
SRR6474246
SRR6474247
SRR6474248
SRR6474250
SRR6474251
SRR6474252
SRR6474253
SRR6474254
SRR6474260
SRR6474261
SRR6474262
SRR6474263
SRR6474264
SRR6474265
SRR6474266
SRR6474267
SRR6474269
SRR6474270
SRR6474271
SRR6474272
SRR6474273
SRR6474274
SRR6474275
SRR6474276
SRR6474277
SRR6474279
SRR6474280
SRR6474281
SRR6474283
SRR6474286
SRR6474287
SRR6474288
SRR6474290
SRR6474291
SRR6474292
SRR6474293
SRR6474294
SRR6474296
SRR6474297
SRR6474298
SRR6474299
SRR6474300
SRR6474301
SRR6474302
SRR6474303
SRR6474304
SRR6474305
SRR6474306
SRR6474307
SRR6474308
SRR6474309
SRR6474311
SRR6474312
SRR6474313
SRR6474314
SRR6474315
SRR6474316
SRR6474317
SRR6897667
SRR6897669
SRR6897670
SRR6897671
SRR6897672
SRR6897673
SRR6897674
SRR6897675
SRR6897676
SRR6897688
SRR6897697
SRR6897699
SRR6897700
SRR6897701
SRR7124572
SRR7124582
SRR7124583
SRR7124584
SRR7124585
SRR7124586
SRR7124587
SRR7124590
SRR7124601
SRR7124602
SRR7124605
SRR7124606
SRR7124607
SRR7124608
SRR7124647
SRR7124674
SRR7124676
SRR7124678
SRR7124679
SRR7124680
SRR7124693
SRR7124695
SRR7124696
SRR7124697
SRR7124698
SRR7124699
SRR7124700
SRR7124701
SRR7124702
SRR7124706
SRR7124720
SRR7124721
SRR7124725
SRR7124727
SRR7124757
SRR7124760
SRR7124761
SRR7124762
SRR7124763
SRR7124764
SRR7124767
SRR7124769
SRR7124770
SRR7124772
SRR7124807
SRR7124808
SRR7124812
SRR7124814
SRR7124827
SRR7124831
SRR7124841
SRR7124845
SRR7124849
SRR7124860
SRR7208479
SRR7208485
SRR7208486
SRR7208499
SRR7208504
SRR7208517
SRR7208518
SRR7208531
SRR7208544
SRR7208547
SRR7208549
SRR7217479
SRR7217483
SRR7217489
SRR7217490
SRR7217493
SRR7217496
SRR7217498
SRR7217500
SRR7217503
SRR7217505
SRR7217507
SRR7217511
SRR7217512
SRR7217520
SRR7217524
SRR7217525
SRR7217528
SRR7217540
SRR7217542
SRR7217543
SRR7217544
SRR7217545
SRR7217546
SRR7217552
SRR7217554
SRR7217557
SRR7217559
SRR7217561
SRR7217562
SRR7217565
SRR7217567
SRR7217569
SRR7217575
SRR7217580
SRR7217581
SRR7217584
SRR7217585
SRR7217589
SRR7217591
SRR7217597
SRR7217600
SRR7217601
SRR7217604
SRR7217607
SRR7217608
SRR7217611
SRR7217615
SRR7217618
SRR7217620
SRR7217621
SRR7217623
SRR7217628
SRR7217629
SRR7217632
SRR7217633
SRR7217634
SRR7217637
SRR7217640
SRR7217642
SRR7217647
SRR7217650
SRR7217653
SRR7217655
SRR7217656
SRR7217659
SRR7217666
SRR7217667
SRR7217670
SRR7217675
SRR7217676
SRR7217680
SRR7217682
SRR7217689
SRR7217692
SRR7217694
SRR7217695
SRR7217696
SRR7217700
SRR7217705
SRR7217706
SRR7217709
SRR7217711
SRR7217713
SRR7217716
SRR7217718
SRR7217720
SRR7217722
SRR7217728
SRR7217729
SRR7217734
SRR7217738
SRR7217739
SRR7217755
SRR7217756
SRR7217757
SRR7217761
SRR7217764
SRR7217765
SRR7217766
SRR7217772
SRR7217774
SRR7217780
SRR7217781
SRR7217783
SRR7217784
SRR7217788
SRR7217790
SRR7217796
SRR7217798
SRR7217800
SRR7217802
SRR7217804
SRR7217805
SRR7217806
SRR7217808
SRR7217817
SRR7217818
SRR7217822
SRR7217826
SRR7217828
SRR7217831
SRR7217833
SRR7217834
SRR7217835
SRR7217838
SRR7217840
SRR7217841
SRR7217843
SRR7217846
SRR7217849
SRR7217852
SRR7217856
SRR7217857
SRR7217858
SRR7217859
SRR7217860
SRR7217861
SRR7217863
SRR7217865
SRR7217866
SRR7217867
SRR7217868
SRR7217871
SRR7217876
SRR7217877
SRR7217878
SRR7217880
SRR7217887
SRR7217890
SRR7217894
SRR7217899
SRR7217903
SRR7217904
SRR7217905
SRR7217907
SRR7217912
SRR7217920
SRR7751805
SRR7751806
SRR7751807
SRR7751809
SRR7751810
SRR7751811
SRR7751812
SRR7751813
SRR7751814
SRR7751815
SRR7751816
SRR7751817
SRR7751818
SRR7751819
SRR7751820
SRR7751821
SRR7751822
SRR7751823
SRR7751824
SRR7751825
SRR7751836
SRR7751837
SRR7751838
SRR7751839
SRR7751841
SRR7751842
SRR7751843
SRR7751844
SRR7751845
SRR7751856
SRR7751857
SRR7751858
SRR7751859
SRR7751860
SRR7751861
SRR7751862
SRR7751863
SRR7751864
SRR7751865
SRR7751886
SRR7751887
SRR7751888
SRR7751889
SRR7751890
SRR7751891
SRR7751892
SRR7751893
SRR7751894
SRR7751898
SRR7751926
SRR7751927
SRR7751928
SRR7751929
SRR7751930
SRR7751931
SRR7751933
SRR7751934
SRR7751935
SRR7751948
SRR7751949
SRR7751950
SRR7751951
SRR7751953
SRR7751954
SRR7894898
SRR7894899
SRR7894908
SRR7894909
SRR7894910
SRR7894911
SRR7894914
SRR7894916
SRR7894917
SRR7894918
SRR7894919
SRR7894920
SRR8204551
SRR8204552
SRR8204553
SRR8204554
SRR8204555
SRR8204557
SRR8204559
SRR8204560
SRR8204561
SRR8204562
SRR8204563
SRR8204564
SRR8204565
SRR8204566
SRR8204568
SRR8204569
SRR8204570
SRR8204571
SRR8204572
SRR8204573
SRR8204574
SRR8204575
SRR8204576
SRR8204577
SRR8204578
SRR8204581
SRR8204582
SRR8204583
SRR8204584
SRR8204585
SRR8204586
SRR8204587
SRR8204588
SRR8204590
SRR8675870
SRR8675871
SRR8675872
SRR8675873
SRR8675874
SRR8675875
SRR8675876
SRR8675877
SRR8675878
SRR8675879
SRR8675880
SRR8675881
SRR8675882
SRR8675884
SRR8675885
SRR8675886
SRR8675887
SRR8675888
SRR8675889
SRR8675890
SRR8675891
SRR8675892
SRR8675893
SRR8675894
SRR8675895
SRR8675896
SRR8675897
SRR8675898
SRR8675899
SRR8675900
SRR8675901
SRR8675902
SRR8675903
SRR8675904
SRR8675905
SRR8675906
SRR8675907
SRR8675908
SRR8675909
SRR8675910
SRR8675911
SRR8675912
SRR8675913
SRR8675915
SRR8675916
SRR8675917
SRR8675918
SRR8675920
SRR8675921
